# Supplementary material for: Opuntia ficus-indica Alleviates Particulate Matter 10 Plus Diesel Exhaust Particles (PM10D)—Induced Airway Inflammation by Suppressing the Expression of Inflammatory Cytokines and Chemokines
Source: Plants (Basel). 2022 Feb 14;11(4):520. doi: 10.3390/plants11040520 (PMC8877671; doi:10.3390/plants11040520)
Supplement: Supplementary file 1 [file plants-11-00520-s001.zip]

Archive with 1 entries (1 files):
- plants-1533540-supplementary.pptx
